# Supplementary material for: Scale-up of Emulsion Polymerisation up to 100 L and with a Polymer Content of up to 67 wt%, Monitored by Photon Density Wave Spectroscopy
Source: Polymers (Basel). 2022 Apr 12;14(8):1574. doi: 10.3390/polym14081574 (PMC9028448; doi:10.3390/polym14081574)
Supplement: Supplementary file 1 [file polymers-14-01574-s001.zip]

Archive with 1 entries (1 files):
- polymers-1600941-supplementary.pdf
